# Supplementary material for: Genome-Wide Identification and Characterization of the Pirin Gene Family in Nicotiana benthamiana
Source: Genes (Basel). 2025 Jan 22;16(2):121. doi: 10.3390/genes16020121 (PMC11855294; doi:10.3390/genes16020121)
Supplement: Supplementary file 1 [file genes-16-00121-s001.zip]

Archive with 6 entries (5 files):
- genes-3393782-supplementary/
- genes-3393782-supplementary/Figure S1. Conserved motif and gene structure analyses..jpg
- genes-3393782-supplementary/Table S1 Detailed information about six predicted of Pirins proteins in N. benthamiana.xlsx
- genes-3393782-supplementary/Table S2 Ks, Ka, and KaKs values calculated for paralogous Pirin gene pairs (N.benthamiana–N.benthamiana).xlsx
- genes-3393782-supplementary/Table S3 Cis-acting regulatory elements analysis of NbPirins gene promoters.xlsx
- genes-3393782-supplementary/Table S4 The primers used in this study..xlsx
