# Supplementary material for: Genome-Wide Identification and Characterization of the Pirin Gene Family in Nicotiana benthamiana
Source: Genes (Basel). 2025 Jan 22;16(2):121. doi: 10.3390/genes16020121 (PMC11855294; doi:10.3390/genes16020121)
Supplement: Supplementary file 1 [file genes-16-00121-s001.zip › genes-3393782-supplementary/Table S1 Detailed information about six predicted of Pirins proteins in N. benthamiana.xlsx]

## Sheet: Table S1
Table S1:Detailed information about six predicted of Pirins proteins in N. benthamiana
Gene Name	Gene ID	Chr.	Location	CDS （bp）	Size （aa）	MW （kDa）	PI
Nbpirin1	Niben261Chr09g0018001.1	Niben261Chr09	1788107-1792054	765	254	28569.6	6.09
Nbpirin2	Niben261Chr09g0018013.1	Niben261Chr09	1860607-1862438	699	232	25978.5	6.21
Nbpirin3	Niben261Chr09g0018012.1	Niben261Chr09	1823520-1825336	663	220	24542.9	6.26
Nbpirin4	Niben261Chr10g0050004.1	Niben261Chr10	5017983-5020877	807	268	30457.8	5.9
Nbpirin5	Niben261Chr10g0844008.1	Niben261Chr10	84444479-84447437	849	282	31336.6	5.94
Nbpirin6	Niben261Chr13g1242001.1	Niben261Chr13	124192650-124195103	846	281	31242.4	6.21
