# Supplementary material for: Genome-Wide Identification and Characterization of the Pirin Gene Family in Nicotiana benthamiana
Source: Genes (Basel). 2025 Jan 22;16(2):121. doi: 10.3390/genes16020121 (PMC11855294; doi:10.3390/genes16020121)
Supplement: Supplementary file 1 [file genes-16-00121-s001.zip › genes-3393782-supplementary/Table S2 Ks, Ka, and KaKs values calculated for paralogous Pirin gene pairs (N.benthamiana–N.benthamiana).xlsx]

## Sheet: Table S3
Table S2:Ks, Ka, and Ka/Ks values calculated for paralogous Pirin gene pairs (N.benthamiana–N.benthamiana)
Seq_1	Seq_2	Ka	Ks	Ka_Ks	T（Mya）
Niben261Chr10g0844008.1	Niben261Chr13g1242001.1	0.0161297	0.113855	0.141669	6.25577
