# Supplementary material for: Genome-Wide Identification and Characterization of the Pirin Gene Family in Nicotiana benthamiana
Source: Genes (Basel). 2025 Jan 22;16(2):121. doi: 10.3390/genes16020121 (PMC11855294; doi:10.3390/genes16020121)
Supplement: Supplementary file 1 [file genes-16-00121-s001.zip › genes-3393782-supplementary/Table S3 Cis-acting regulatory elements analysis of NbPirins gene promoters.xlsx]

## Sheet: NB261顺式作用元件原始（除去倒数第二列）
Table S3:Cis-acting regulatory elements analysis of NbPirins gene promoters
Gene	Name1	Name2	Sequence	Start	Length	Strand	Function
Niben261Chr09g0018001.1	LRE	light responsive element	GATAGGA	1307	7	+	part of a light responsive element
Niben261Chr09g0018001.1	LRE	light responsive element	GATAGGG	1344	7	+	part of a light responsive element
Niben261Chr09g0018001.1	MeJARE	MeJA responsive element	TGACG	1048	5	+	cis-acting regulatory element involved in the MeJA-responsiveness
Niben261Chr09g0018001.1	MeJARE	MeJA responsive element	CGTCA	1048	5	-	cis-acting regulatory element involved in the MeJA-responsiveness
Niben261Chr09g0018001.1	SARE	SA responsive element	CCATCTTTTT	395	9	+	cis-acting element involved in salicylic acid responsiveness
Niben261Chr09g0018001.1	SARE	SA responsive element	CCATCTTTTT	1113	9	-	cis-acting element involved in salicylic acid responsiveness
Niben261Chr09g0018001.1	LRE	light responsive element	TCTTAC	1664	6	+	part of a light responsive element
Niben261Chr09g0018001.1	ABARE	ABA responsive element	ACGTG	330	5	-	cis-acting element involved in the abscisic acid responsiveness
Niben261Chr09g0018001.1	MYB	MYB	AACCTAA	1621	7	-	MYB binding site involved in light responsiveness
Niben261Chr09g0018001.1	LRE	light responsive element	TTACTTAA	1757	8	-	part of a light responsive element
Niben261Chr09g0018001.1	LRE	light responsive element	ATTAAT	487	6	+	part of a conserved DNA module involved in light responsiveness
Niben261Chr09g0018001.1	LRE	light responsive element	ATTAAT	957	6	+	part of a conserved DNA module involved in light responsiveness
Niben261Chr09g0018001.1	GARE	GA responsive element	CCTTTTG	366	7	-	gibberellin-responsive element
Niben261Chr09g0018001.1	AIE	anaerobic induction element	AAACCA	973	6	+	cis-acting regulatory element essential for the anaerobic induction
Niben261Chr09g0018001.1	LRE	light responsive element	GGGCGG	379	6	-	light responsive element
Niben261Chr09g0018001.1	LRE	light responsive element	AGAAACTT	105	8	+	part of a module for light response
Niben261Chr09g0018001.1	LRE	light responsive element	CACGTC	330	6	+	cis-acting regulatory element involved in light responsiveness
Niben261Chr09g0018013.1	LRE	light responsive element	AGTAATCT	1265	8	+	part of a conserved DNA module involved in light responsiveness
Niben261Chr09g0018013.1	LRE	light responsive element	GCCACGTGGA	352	9	-	cis-acting regulatory element involved in light responsiveness
Niben261Chr09g0018013.1	LRE	light responsive element	TACGTG	354	6	-	cis-acting regulatory element involved in light responsiveness
Niben261Chr09g0018013.1	AIE	anaerobic induction element	AAACCA	1352	6	+	cis-acting regulatory element essential for the anaerobic induction
Niben261Chr09g0018013.1	AIE	anaerobic induction element	AAACCA	1614	6	+	cis-acting regulatory element essential for the anaerobic induction
Niben261Chr09g0018013.1	DSE	defense and stress responsive element	GTTTTCTTAC	554	9	-	cis-acting element involved in defense and stress responsiveness
Niben261Chr09g0018013.1	LRE	light responsive element	GGTTAA	933	6	+	light responsive element
Niben261Chr09g0018013.1	LRE	light responsive element	GGTTAAT	1739	7	+	light responsive element
Niben261Chr09g0018013.1	LRE	light responsive element	TCTTAC	554	6	-	part of a light responsive element
Niben261Chr09g0018013.1	ABARE	ABA responsive element	ACGTG	354	5	-	cis-acting element involved in the abscisic acid responsiveness
Niben261Chr09g0018013.1	MeJARE	MeJA responsive element	CGTCA	19	5	+	cis-acting regulatory element involved in the MeJA-responsiveness
Niben261Chr09g0018013.1	MeJARE	MeJA responsive element	CGTCA	216	5	+	cis-acting regulatory element involved in the MeJA-responsiveness
Niben261Chr09g0018013.1	MeJARE	MeJA responsive element	CGTCA	794	5	-	cis-acting regulatory element involved in the MeJA-responsiveness
Niben261Chr09g0018013.1	MeJARE	MeJA responsive element	CGTCA	900	5	-	cis-acting regulatory element involved in the MeJA-responsiveness
Niben261Chr09g0018013.1	MeJARE	MeJA responsive element	CGTCA	1793	5	+	cis-acting regulatory element involved in the MeJA-responsiveness
Niben261Chr09g0018013.1	MeJARE	MeJA responsive element	CGTCA	1815	5	+	cis-acting regulatory element involved in the MeJA-responsiveness
Niben261Chr09g0018013.1	LRE	light responsive element	AATCTAATCC	345	9	+	part of a conserved DNA module involved in light responsiveness
Niben261Chr09g0018013.1	MeJARE	MeJA responsive element	TGACG	19	5	-	cis-acting regulatory element involved in the MeJA-responsiveness
Niben261Chr09g0018013.1	MeJARE	MeJA responsive element	TGACG	216	5	-	cis-acting regulatory element involved in the MeJA-responsiveness
Niben261Chr09g0018013.1	MeJARE	MeJA responsive element	TGACG	794	5	+	cis-acting regulatory element involved in the MeJA-responsiveness
Niben261Chr09g0018013.1	MeJARE	MeJA responsive element	TGACG	900	5	+	cis-acting regulatory element involved in the MeJA-responsiveness
Niben261Chr09g0018013.1	MeJARE	MeJA responsive element	TGACG	1793	5	-	cis-acting regulatory element involved in the MeJA-responsiveness
Niben261Chr09g0018013.1	MeJARE	MeJA responsive element	TGACG	1815	5	-	cis-acting regulatory element involved in the MeJA-responsiveness
Niben261Chr09g0018013.1	LRE	light responsive element	CCTTATCCA	1883	9	+	part of a light responsive element
Niben261Chr09g0018013.1	AuxRE	Auxin responsive element	AACGAC	1315	6	+	auxin-responsive element
Niben261Chr09g0018013.1	LTRE	low temperature responsive element	CCGAAA	120	6	-	cis-acting element involved in low-temperature responsiveness
Niben261Chr09g0018013.1	LRE	light responsive element	GATAGGA	271	7	-	part of a light responsive element
Niben261Chr09g0018013.1	LRE	light responsive element	gGATAAGGTG	264	9	-	part of a light responsive element
Niben261Chr09g0018013.1	LRE	light responsive element	cGATAAGGCG	1243	9	-	part of a light responsive element
Niben261Chr09g0018013.1	LRE	light responsive element	gGATAAGGTG	1881	10	-	part of a light responsive element
Niben261Chr09g0018012.1	LRE	light responsive element	gGATAAGGTG	1881	10	-	part of a light responsive element
Niben261Chr09g0018012.1	LRE	light responsive element	CCTTATCCA	1883	9	+	part of a light responsive element
Niben261Chr10g0050004.1	LTRE	low temperature responsive element	CCGAAA	628	6	-	cis-acting element involved in low-temperature responsiveness
Niben261Chr10g0050004.1	LRE	light responsive element	AGAAACTT	794	8	+	part of a module for light response
Niben261Chr10g0050004.1	LRE	light responsive element	ATTAAT	335	6	+	part of a conserved DNA module involved in light responsiveness
Niben261Chr10g0050004.1	GARE	GA responsive element	CCTTTTG	808	7	-	gibberellin-responsive element
Niben261Chr10g0050004.1	GARE	GA responsive element	TATCCCA	410	7	+	cis-acting element involved in gibberellin-responsiveness
Niben261Chr10g0050004.1	ABARE	ABA responsive element	TACGGTC	318	7	-	cis-acting element involved in the abscisic acid responsiveness
Niben261Chr10g0050004.1	MEE	meristem expression element	GCCACT	256	6	-	cis-acting regulatory element related to meristem expression
Niben261Chr10g0050004.1	ERE	endosperm responsive element	TGAGTCA	534	7	-	cis-regulatory element involved in endosperm expression
Niben261Chr10g0844008.1	ERE	endosperm responsive element	TGAGTCA	173	7	+	cis-regulatory element involved in endosperm expression
Niben261Chr10g0844008.1	MYB	MYB	CAACTG	676	6	+	MYB binding site involved in drought-inducibility
Niben261Chr10g0844008.1	MeJARE	MeJA responsive element	CGTCA	1818	5	-	cis-acting regulatory element involved in the MeJA-responsiveness
Niben261Chr10g0844008.1	MeJARE	MeJA responsive element	CGTCA	1821	5	+	cis-acting regulatory element involved in the MeJA-responsiveness
Niben261Chr10g0844008.1	MeJARE	MeJA responsive element	TGACG	1818	5	+	cis-acting regulatory element involved in the MeJA-responsiveness
Niben261Chr10g0844008.1	MeJARE	MeJA responsive element	TGACG	1821	5	-	cis-acting regulatory element involved in the MeJA-responsiveness
Niben261Chr10g0844008.1	LRE	light responsive element	GACACGTATG	914	9	+	cis-acting element involved in light responsiveness
Niben261Chr10g0844008.1	AuxRE	Auxin responsive element	AACGAC	951	6	-	auxin-responsive element
Niben261Chr10g0844008.1	LRE	light responsive element	TCTTAC	80	6	+	part of a light responsive element
Niben261Chr10g0844008.1	LRE	light responsive element	TCTTAC	702	6	+	part of a light responsive element
Niben261Chr10g0844008.1	ASIE	anoxic specific inducibility element	CCCCCG	192	6	+	enhancer-like element involved in anoxic specific inducibility
Niben261Chr10g0844008.1	MEE	meristem expression element	GCCACT	908	6	+	cis-acting regulatory element related to meristem expression
Niben261Chr10g0844008.1	ABARE	ABA responsive element	ACGTG	658	5	-	cis-acting element involved in the abscisic acid responsiveness
Niben261Chr10g0844008.1	GARE	GA responsive element	TCTGTTG	25	7	+	gibberellin-responsive element
Niben261Chr10g0844008.1	ATBP-1	ATBP-1	ATAGAAATCAA	1513	10	-	binding site of AT-rich DNA binding protein (ATBP-1)
Niben261Chr10g0844008.1	LRE	light responsive element	TACGTG	658	6	-	cis-acting regulatory element involved in light responsiveness
Niben261Chr10g0844008.1	MYB	MYB	TTTTTACGGTTA	1407	11	-	MYB binding site involved in flavonoid biosynthetic genes regulation
Niben261Chr10g0844008.1	LRE	light responsive element	AGAAACAA	398	8	+	part of a module for light response
Niben261Chr10g0844008.1	AIE	anaerobic induction element	AAACCA	1217	6	-	cis-acting regulatory element essential for the anaerobic induction
Niben261Chr10g0844008.1	AIE	anaerobic induction element	AAACCA	1249	6	-	cis-acting regulatory element essential for the anaerobic induction
Niben261Chr10g0844008.1	AIE	anaerobic induction element	AAACCA	1255	6	-	cis-acting regulatory element essential for the anaerobic induction
Niben261Chr10g0844008.1	AIE	anaerobic induction element	AAACCA	1415	6	+	cis-acting regulatory element essential for the anaerobic induction
Niben261Chr13g1242001.1	LRE	light responsive element	CACGTC	391	6	+	cis-acting regulatory element involved in light responsiveness
Niben261Chr13g1242001.1	LRE	light responsive element	CACGAC	487	6	+	cis-acting regulatory element involved in light responsiveness
Niben261Chr13g1242001.1	LRE	light responsive element	CACGTC	1224	6	+	cis-acting regulatory element involved in light responsiveness
Niben261Chr13g1242001.1	LRE	light responsive element	AGAAACAA	701	8	-	part of a module for light response
Niben261Chr13g1242001.1	GARE	GA responsive element	CCTTTTG	1675	7	-	gibberellin-responsive element
Niben261Chr13g1242001.1	LRE	light responsive element	ATTAAT	757	6	+	part of a conserved DNA module involved in light responsiveness
Niben261Chr13g1242001.1	LRE	light responsive element	ATTAAT	928	6	+	part of a conserved DNA module involved in light responsiveness
Niben261Chr13g1242001.1	LRE	light responsive element	ATTAAT	1532	6	-	part of a conserved DNA module involved in light responsiveness
Niben261Chr13g1242001.1	MYB	MYB	AACCTAA	934	7	+	MYB binding site involved in light responsiveness
Niben261Chr13g1242001.1	ABARE	ABA responsive element	ACGTG	391	5	-	cis-acting element involved in the abscisic acid responsiveness
Niben261Chr13g1242001.1	ABARE	ABA responsive element	ACGTG	1224	5	-	cis-acting element involved in the abscisic acid responsiveness
Niben261Chr13g1242001.1	LRE	light responsive element	GGTTAA	247	6	-	light responsive element
Niben261Chr13g1242001.1	LRE	light responsive element	GGTTAA	623	6	+	light responsive element
Niben261Chr13g1242001.1	DSE	defense and stress responsive element	GTTTTCTTAC	196	9	+	cis-acting element involved in defense and stress responsiveness
Niben261Chr13g1242001.1	LRE	light responsive element	TCTTAC	33	6	-	part of a light responsive element
Niben261Chr13g1242001.1	LRE	light responsive element	TCTTAC	200	6	+	part of a light responsive element
Niben261Chr13g1242001.1	LRE	light responsive element	TCTTAC	1441	6	-	part of a light responsive element
Niben261Chr13g1242001.1	MeJARE	MeJA responsive element	CGTCA	677	5	-	cis-acting regulatory element involved in the MeJA-responsiveness
Niben261Chr13g1242001.1	MeJARE	MeJA responsive element	CGTCA	1376	5	+	cis-acting regulatory element involved in the MeJA-responsiveness
Niben261Chr13g1242001.1	MeJARE	MeJA responsive element	CGTCA	1842	5	-	cis-acting regulatory element involved in the MeJA-responsiveness
Niben261Chr13g1242001.1	MeJARE	MeJA responsive element	CGTCA	1845	5	+	cis-acting regulatory element involved in the MeJA-responsiveness
Niben261Chr13g1242001.1	MeJARE	MeJA responsive element	TGACG	677	5	+	cis-acting regulatory element involved in the MeJA-responsiveness
Niben261Chr13g1242001.1	MeJARE	MeJA responsive element	TGACG	1376	5	-	cis-acting regulatory element involved in the MeJA-responsiveness
Niben261Chr13g1242001.1	MeJARE	MeJA responsive element	TGACG	1842	5	+	cis-acting regulatory element involved in the MeJA-responsiveness
Niben261Chr13g1242001.1	MeJARE	MeJA responsive element	TGACG	1845	5	-	cis-acting regulatory element involved in the MeJA-responsiveness
Niben261Chr13g1242001.1	LRE	light responsive element	GATAGGG	727	7	-	part of a light responsive element
