# Supplementary material for: Genome-Wide Identification and Characterization of the Pirin Gene Family in Nicotiana benthamiana
Source: Genes (Basel). 2025 Jan 22;16(2):121. doi: 10.3390/genes16020121 (PMC11855294; doi:10.3390/genes16020121)
Supplement: Supplementary file 1 [file genes-16-00121-s001.zip › genes-3393782-supplementary/Table S4 The primers used in this study..xlsx]

## Sheet: Sheet1
Table S4:The primers used in this study
Genes		Primers used in qRT-PCR (5'→3')
Nb-q-pirin-1-F	Forwards	TTTCTGCTCCTGCTGGATTTCCTGA
Nb-q-pirin-1-R	Reverse	TTGGCTCAATCATTTTGTCCCT
NbPirin-2-F	Forwards	ATCATCAACCAATCCCCGAGTC
NbPirin-2-R	Reverse	GCTGTCCACCTATCAAAACAAACC
Nb-q-pirin-3-F	Forwards	ATGGATGACAGCAGGTAGAGGTATT
Nb-q-pirin-3-R	Reverse	ACTCGGGGATTGGTTGATGAT
NbPirin-4-F	Forwards	CTGAATGAGGACATACCAAGAGCA
NbPirin-4-R	Reverse	TCCAGGGCCTAAAACCAAGC
Nb-q-pirin-5-F	Forwards	TTTTGAGGTACTTTGACCCTTTCC
Nb-q-pirin-5-R	Reverse	CCTTCAGCAGCAGGCATTTC
NbPirin-6-F	Forwards	ACTCAAAGGGGTTTACAGTTATGGA
NbPirin-6-R	Reverse	TTGTTGCTTCTGCTATGTTCTCG
NbUBC	Forwards	TGGAGGTACATTTAAGCTGACAC
NbUBC	Reverse	TCACAGAGCAAAGACTGGATTG
